# Supplementary material for: Primary and secondary anti-viral response captured by the dynamics and phenotype of individual T cell clones
Source: eLife. 2020 Feb 21;9:e53704. doi: 10.7554/eLife.53704 (PMC7060039; doi:10.7554/eLife.53704)
Supplement: Figure 1—source data 2. [file elife-53704-fig1-data2.csv]

	d5	d10	d15	d45
P30_alpha	66	111	121	43
P30_beta	44	125	125	63
M1_alpha	32	910	1273	256
M1_beta	42	855	1354	323
